# Supplementary material for: Heterofunctional Cationic Polyester Dendrimers as Potent Nonviral Vectors for siRNA Delivery
Source: Pharmaceutics. 2025 Nov 16;17(11):1476. doi: 10.3390/pharmaceutics17111476 (PMC12655120; doi:10.3390/pharmaceutics17111476)
Supplement: Supplementary file 1 [file pharmaceutics-17-01476-s001.zip]

Archive with 1 entries (1 files):
- pharmaceutics-3961040-supplementary.pdf
